# Supplementary material for: Sequential Treatment with Regorafenib and Trifluridine/Tipiracil ± Bevacizumab in Refractory Metastatic Colorectal Cancer in Community Clinical Practice in the USA
Source: Cancers (Basel). 2025 Mar 13;17(6):969. doi: 10.3390/cancers17060969 (PMC11939964; doi:10.3390/cancers17060969)
Supplement: Supplementary file 1 [file cancers-17-00969-s001.zip]

Archive with 1 entries (1 files):
- cancers-3417288-supplementary.pdf
